# Supplementary material for: In Silico and In Vitro Approach for Evaluation of the Anti-Inflammatory and Antioxidant Potential of Mygalin
Source: Int J Mol Sci. 2023 Nov 30;24(23):17019. doi: 10.3390/ijms242317019 (PMC10707111; doi:10.3390/ijms242317019)
Supplement: Supplementary file 1 [file ijms-24-17019-s001.zip › Supplementary Table S1.xlsx]

## Sheet: STable1
Supplementary Table S1: Prediction of Toxicity and ADME properties of Mygalin
Model	admetSAR V2	Lazar toxicity	SwissADME	QSAR Toolbox
Toxicity
Human Ether-a-go-go-Related Gene Inhibition	Weak inhibitor
AMES Toxicity	Non AMES toxic	non-mutagenic		No alert found
Carcinogens	Non-carcinogens	non-carcinogenic		No alert found
Fish Toxicity	High FHMT
Tetrahymena Pyriformis Toxicity	High TPT
Honey Bee Toxicity	Low HBT
Absorption
Blood-Brain Barrier	BBB-	penetrating	NO	Poor permeability
Human Intestinal Absorption	HIA+		Low
Caco-2 Permeability	Caco2-
P-glycoprotein Substrate	Substrate		Yes
P-glycoprotein Inhibitor	Non-inhibitor
Renal Organic Cation Transporter	Non-inhibitor
Distribution
Subcellular localization	Mitochondria
Metabolism
CYP450 2C9 Substrate	Non-substrate		Yes
CYP450 2D6 Substrate	Non-substrate
CYP450 3A4 Substrate	Non-substrate
CYP450 1A2 Inhibitor	Non-inhibitor		No
CYP450 2C9 Inhibitor	Non-inhibitor		Yes
CYP450 2D6 Inhibitor	Non-inhibitor		Yes
CYP450 2C19 Inhibitor	Non-inhibitor		No
CYP450 3A4 Inhibitor	Inhibitor		No
