# Supplementary material for: In Silico and In Vitro Approach for Evaluation of the Anti-Inflammatory and Antioxidant Potential of Mygalin
Source: Int J Mol Sci. 2023 Nov 30;24(23):17019. doi: 10.3390/ijms242317019 (PMC10707111; doi:10.3390/ijms242317019)
Supplement: Supplementary file 1 [file ijms-24-17019-s001.zip › Supplementary Table S2.xlsx]

## Sheet: ST2
Supplementary Table S2: Prediction of protein targets for Mygalin
SEA Server	UniProt ID	DDC-PI	PDB ID	SwissTargetPrediction	UniProt ID	PharmMapper Server	UniProt ID
Sodium- and chloride-dependent glycine transporter 2	Q9Y345	5'(3')-deoxyribonucleotidase, mitochondrial	1Q91	Melanin-concentrating hormone receptor 1	Q99705	Stromelysin-1	MMP3_HUMAN
Glutamate receptor 1	P42261	Adenosine kinase	2I6A	Dopamine D2 receptor	P14416	Rho-associated protein kinase 1	ROCK1_HUMAN
Epidermal growth factor receptor	Q01279	Amiloride-sensitive amine oxidase [copper-containing]	3HIG	Neuronal acetylcholine receptor; alpha3/beta4	P32297	Liver carboxylesterase 1	EST1_HUMAN
Aldo-keto reductase family 1 member B10	O60218	Amine oxidase [flavin-containing] A	2Z5Y	Somatostatin receptor 5	P35346	Mitogen-activated protein kinase 8	MK08_HUMAN
Dynamin-1	Q05193	Amine oxidase [flavin-containing] B	1S3E	Dopamine D4 receptor	P21917	Phenylethanolamine N-methyltransferase	PNMT_HUMAN
Glutamate receptor ionotropic, NMDA 2A	Q12879	Arylamine N-acetyltransferase 1	2PQT	Serotonin 2a (5-HT2a) receptor	P28223	Glutathione S-transferase P	GSTP1_HUMAN
Dynamin-2	P50570	Arylamine N-acetyltransferase 2	2PFR	Dopamine D3 receptor	P35462	Purine nucleoside phosphorylase	PNPH_HUMAN
Carbonyl reductase [NADPH] 1	P16152	Bifunctional epoxide hydrolase 2	3I28	Lethal(3)malignant brain tumor-like protein 3	Q96JM7	Chymase	CMA1_HUMAN
Aldo-keto reductase family 1 member C4	P17516	Bile salt sulfotransferase	1EFH	Lethal(3)malignant brain tumor-like protein 1	Q9Y468	Urokinase-type plasminogen activator	UROK_HUMAN
Estrogen-related receptor gamma	P62508	Carboxypeptidase B2	3D67	Neuronal acetylcholine receptor; alpha4/beta2	P43681	Carbonic anhydrase 2	CAH2_HUMAN
Glutamate receptor 3	P42263	Guanidinoacetate N-methyltransferase	3ORH	Serotonin transporter	P31645	Mitogen-activated protein kinase 10	MK10_HUMAN
Methionine--tRNA ligase, cytoplasmic	P56192	Histamine N-methyltransferase	1JQE	MBT domain-containing protein 1	Q05BQ5	Transthyretin	TTHY_HUMAN
Glutamate receptor ionotropic, NMDA 2B	Q13224	Hypoxanthine-guanine phosphoribosyltransferase	1BZY	Sodium/hydrogen exchanger 1 (by homology)	P19634	Complement factor B	CFAB_HUMAN
Glutamate receptor ionotropic, NMDA 1	Q05586	Leukotriene A-4 hydrolase	3FUN	Histone deacetylase 5	Q9UQL6	Glucosylceramidase	GLCM_HUMAN
Lysine-specific demethylase 4E	B2RXH2	Lysine-specific histone demethylase 1A	2UXX	Serotonin 4 (5-HT4) receptor	Q13639	Estrogen receptor	ESR1_HUMAN
Acetylcholine receptor subunit delta	Q07001	Nicotinamide N-methyltransferase	2IIP	Serotonin 1d (5-HT1d) receptor	P28221	SPARC	SPRC_HUMAN
Aldo-keto reductase family 1 member A1	P14550	Nicotinamide phosphoribosyltransferase	3DKJ	Tyrosine-protein kinase ABL	P00519	P-selectin	LYAM3_HUMAN
Aldo-keto reductase family 1 member B1	P15121	Oxysterols receptor LXR-beta	3KFC	Serine/threonine-protein kinase Chk1	O14757	Cholinesterase	CHLE_HUMAN
Ribonucleoside-diphosphate reductase large subunit	P23921	Phenylalanine--tRNA ligase, mitochondrial	3HFV	Muscarinic acetylcholine receptor M2	P08172	Seprase	SEPR_HUMAN
Acyl-CoA (8-3)-desaturase	O60427	Phenylethanolamine N-methyltransferase	2G8N	Arachidonate 5-lipoxygenase	P09917	Tryptase beta-2	TRYB2_HUMAN
Calcium-activated potassium channel subunit alpha-1	Q12791	Plasminogen activator inhibitor 1	1A7C	Lysine-specific demethylase 5C	P41229	Serine/threonine-protein kinase 6	STK6_HUMAN
Cholinesterase	P06276	Retinoic acid receptor beta	1XAP	Lysine-specific demethylase 5B	Q9UGL1	Tyrosine-protein kinase HCK	HCK_HUMAN
DNA-directed RNA polymerase I subunit RPA1	O95602	Serum albumin	3SQJ	Acetylcholinesterase	P22303	cGMP-specific 3,5-cyclic phosphodiesterase	PDE5A_HUMAN
Histone deacetylase 3	O15379	Sulfotransferase 1A1	1LS6	Cystinyl aminopeptidase	Q9UIQ6	Amine oxidase [flavin-containing] B	AOFB_HUMAN
Lysine-specific demethylase 3A	Q9Y4C1	Sulfotransferase family cytosolic 1B member 1	2Z5F	Tyrosine-protein kinase ITK/TSK	Q08881	Carbonic anhydrase 1	CAH1_HUMAN
Dual specificity tyrosine-phosphorylation-regulated kinase 1A	Q61214	Sulfotransferase family cytosolic 2B member 1	1Q22			TGF-beta receptor type-2	TGFR2_HUMAN
Carbonic anhydrase 14	Q9ULX7	Thiopurine S-methyltransferase	2BZG			Proto-oncogene serine/threonine-protein kinase Pim-1	PIM1_HUMAN
Thyroid hormone receptor alpha	P10827	Xanthine dehydrogenase/oxidase	2E1Q			Coagulation factor X	FA10_HUMAN
Thyroid hormone receptor beta	P10828					Prothrombin	THRB_HUMAN
Arachidonate 15-lipoxygenase	P16050					Beta-secretase 1	BACE1_HUMAN
Sodium- and chloride-dependent GABA transporter 2	P31649					Estrogen receptor beta	ESR2_HUMAN
Carbonic anhydrase 7	P43166					Immunoglobulin alpha Fc receptor	FCAR_HUMAN
Carbonic anhydrase 3	P07451					Oxysterols receptor LXR-beta	NR1H2_HUMAN
Histone deacetylase 1	Q13547					cAMP-specific 3,5-cyclic phosphodiesterase 4B	PDE4B_HUMAN
Histone deacetylase 6	Q9UBN7					Methionine aminopeptidase 1	AMPM1_HUMAN
Acetylcholinesterase	P22303					Atrial natriuretic peptide clearance receptor	ANPRC_HUMAN
Tyrosinase	P14679					Leukotriene A-4 hydrolase	LKHA4_HUMAN
DNA topoisomerase 1	P11387					Cyclin-dependent kinase 5 activator 1	CD5R1_HUMAN
Low-density lipoprotein receptor	P01130					Intercellular adhesion molecule 2	ICAM2_HUMAN
Carbonic anhydrase 6	P23280					Protein farnesyltransferase/geranylgeranyltransferase type-1 subunit alpha	FNTA_HUMAN
M-phase inducer phosphatase 2	P30305					Basic fibroblast growth factor receptor 1	FGFR1_HUMAN
						Dihydrofolate reductase	DYR_HUMAN
						Progesterone receptor	PRGR_HUMAN
						Calmodulin	CALM_HUMAN
						Tyrosine-protein phosphatase non-receptor type 1	PTN1_HUMAN
						Nitric oxide synthase, endothelial	NOS3_HUMAN
						Epidermal growth factor receptor	EGFR_HUMAN
						Sialidase-2	NEUR2_HUMAN
						Phenylalanine-4-hydroxylase	PH4H_HUMAN
						Cathepsin B	CATB_HUMAN
						cAMP-specific 3,5-cyclic phosphodiesterase 4D	PDE4D_HUMAN
						Collagenase 3	MMP13_HUMAN
						S-adenosylmethionine decarboxylase proenzyme	DCAM_HUMAN
						Sex hormone-binding globulin	SHBG_HUMAN
						Kinesin-like protein KIF11	KIF11_HUMAN
						NAD(P)H dehydrogenase [quinone] 1	NQO1_HUMAN
						Bone morphogenetic protein 7	BMP7_HUMAN
						Aldo-keto reductase family 1 member C3	AK1C3_HUMAN
						Androgen receptor	ANDR_HUMAN
						Renin	RENI_HUMAN
						Mineralocorticoid receptor	MCR_HUMAN
						Macrophage metalloelastase	MMP12_HUMAN
						Death-associated protein kinase 1	DAPK1_HUMAN
						Zinc-alpha-2-glycoprotein	ZA2G_HUMAN
						Proto-oncogene tyrosine-protein kinase Src	SRC_HUMAN
						Tyrosine-protein kinase receptor TYRO3	TYRO3_HUMAN
						Serine/threonine-protein kinase Chk1	CHK1_HUMAN
						Cyclin-A2	CCNA2_HUMAN
						Thymidine phosphorylase	TYPH_HUMAN
						Macrophage migration inhibitory factor	MIF_HUMAN
						Peroxisome proliferator-activated receptor gamma	PPARG_HUMAN
						Casein kinase I isoform gamma-2	KC1G2_HUMAN
						Angiogenin	ANGI_HUMAN
